# Supplementary material for: Eukaryotic CRFK Cells Motion Characterized with Atomic Force Microscopy
Source: Int J Mol Sci. 2022 Nov 19;23(22):14369. doi: 10.3390/ijms232214369 (PMC9692694; doi:10.3390/ijms232214369)
Supplement: Supplementary file 1 [file ijms-23-14369-s001.zip]

Archive with 2 entries (2 files):
- Movie S1.AVI
- Supplementary Material.pdf
